# Supplementary material for: Regiospecific Photochemical Synthesis of Methylchrysenes
Source: Molecules. 2022 Dec 28;28(1):237. doi: 10.3390/molecules28010237 (PMC9822284; doi:10.3390/molecules28010237)
Supplement: Supplementary file 1 [file molecules-28-00237-s001.zip]

Archive with 1 entries (1 files):
- molecules-2103769-supplementary.pdf
